# Supplementary material for: Study of bicyclomycin biosynthesis in Streptomyces cinnamoneus by genetic and biochemical approaches
Source: Sci Rep. 2019 Dec 27;9:20226. doi: 10.1038/s41598-019-56747-7 (PMC6934819; doi:10.1038/s41598-019-56747-7)
Supplement: Supplementary file 2 — Supplementary Information 2. [file 41598_2019_56747_MOESM2_ESM.xlsx]

## Sheet: Summary
Product name	c34	2	c13	c16	c42	c6	c33	c20	7	c32	c21	c26	c4	c28	c29	c14	c30	c15	c11	6	c27	c12	c9	c10	c23	c25	c31	5	c24	c19	c35	c41	c1	c2	4	3
Molecular weight	224 g/mol	226 g/mol	240 g/mol	240 g/mol	240 g/mol	240 g/mol	242 g/mol	242 g/mol	242 g/mol	242 g/mol	242 g/mol	256 g/mol	256 g/mol	256 g/mol	256 g/mol	256 g/mol	256 g/mol	256 g/mol	258 g/mol	258 g/mol	258 g/mol	258 g/mol	272 g/mol	272 g/mol	272 g/mol	272 g/mol	272 g/mol	274 g/mol	274 g/mol	286 g/mol	286 g/mol	286 g/mol	288 g/mol	288 g/mol	288 g/mol	304 g/mol
ΔbcmB (pMC2)	-	56	-	-	-	EIC	-	-	>100	-	-	-	-	-	-	-	-		>200	-	-	-	5089	3198	-	-	-	3116	-	-	-	-	-	-	-	-
ΔbcmC (pMC4)	-	256	74	3122	-	EIC	-	-	3375	-	-	-	-	-	-	861	-	>150	-	-	-	7838	-		-	-	-	-	-	-	-	-	-	-	-	-
ΔbcmD (pMC6)	-	EIC	-	-	-	EIC	-	-	1747	-	EIC	-	-	-	-	-	-	-	-	-	-	-	156	>100	-	-	-	600	-	3221	-	-	EIC	429	3154	-
ΔbcmE (pMC8)	90	1359	-	-	-	-	EIC	EIC	-	EIC	-	4288	-	290	3111	-	EIC	-	-	-	1176	-	-	-	EIC	EIC	2186	-	EIC	-	-	-	-	-	-	-
ΔbcmF (pMC10)	-	EIC	-	-	-	-	-	-	-	-	-	-	-	-	-	-	-	-	EIC	-	-	-	-	-	-	-	-	EIC	-	-	EIC	-	-	EIC	EIC	7188
ΔbcmG (pMC12)	-	EIC	-	-	EIC	EIC	-	-	EIC	-	EIC	-	10617	-	-	-	-	-	-	6519	-	-	-	-	-	-	-	-	-	-	-	896	-	-	-	-
Retention time (condition B)	41.3 min	40.2 min	26.7 min	30.3 min	31.6 min	31.8 min	33.4 min	27.3 min	27.4 min	29.2 min	35.1 min	24.5 min	25.4 min	25.5 min	26.3 min	28.2 min	28.6 min	31.0 min	20.4 min	20.4 min	24.5 min	25.4 min	14.5 min	17.1 min	20.4 min	21.0 min	27.2 min	16.5 min	23.2 min	16.9 min	18.2 min	24.1 min	13.5 min	16.7 min	18.1 min	16.9 min
compared to cIL (226 g/mol)	+1Δ	cIL	+1OH+1Δ	+1OH+1Δ	+1OH+1Δ	+1OH+1Δ	+1OH	+1OH	+1OH	+1OH	+1OH	+2OH+1Δ	+2OH+1Δ	+2OH+1Δ	+2OH+1Δ	+2OH+1Δ	+2OH+1Δ	+2OH+1Δ	+2OH	+2OH	+2OH	+2OH	+3OH+1Δ	+3OH+1Δ	+3OH+1Δ	+3OH+1Δ	+3OH+1Δ	+3OH	+3OH	+4OH+2Δ	+4OH+2Δ	+4OH+2Δ	+4OH+1Δ	+4OH+1Δ	+4OH+1Δ	+5OH+1Δ
compared to BCM (302 g/mol)	-5OH-1Δ	-5OH-2Δ	-4OH-1Δ	-4OH-1Δ	-4OH-1Δ	-4OH-1Δ	-4OH-2Δ	-4OH-2Δ	-4OH-2Δ	-4OH-2Δ	-4OH-2Δ	-3OH-1Δ	-3OH-1Δ	-3OH-1Δ	-3OH-1Δ	-3OH-1Δ	-3OH-1Δ	-3OH-1Δ	-3OH-2Δ	-3OH-2Δ	-3OH-2Δ	-3OH-2Δ	-2OH-1Δ	-2OH-1Δ	-2OH-1Δ	-2OH-1Δ	-2OH-1Δ	-2OH-2Δ	-2OH-2Δ	-1OH	-1OH	-1OH	-1OH-1Δ	-1OH-1Δ	-1OH-1Δ	-1Δ
visible in positive mode (MH+)	+	+	+	+	+	+	+	+	+	+	-	+	+	+	+	+	+	+	+	+	+	+	-	+	+	-	+	+	+	+	+	-	+	+	+	-
visible in negative mode ([M-H]-)	-	-	-	-	-	-	-	+	+	-	+	+	+	+	+	+	+	+	+	+	+	+	+	+	+	+	+	+	-	+	+	+	+	+	+	+
in grey - products detectable as traces (EIC) in presence of the whole bicyclomycin BGC
values given in the table correspond to peak areas of UV chromatogramm at 214 nm
"EIC" means that the product is not quantifiable in UV, but has a significant signal in EIC (Extracted Ion Chromatogram)
Each experiment was performed at least 3 times. The fragmentations data given in each data sheet are representative of all the data obtained.

## Sheet: whole cluster BGC
LC-MS/MS analysis of molecules present in supernatants of S. cinnamoneus Δbcm/pJWe14 (whole cluster present)
* fragmentation in the ESI source
product	Retention time (min)	compound MW	ionisation	m/z	fragmentation	peak area
compound c1	13.5	288( cIL + 4OH + Δ)	MH+	289	128.9 (2.2); 196.8 (31.9); 198.9 (1.9); 199.9 (2.4); 214.9 (100); 225.8 (2.8); 232.7 (4.6); 253.9 (1.9); 270.9 (8.6); 289.9 (2)	EIC
				289->215	84.2 (0.7); 85.1 (0.8); 129.9 (5); 140.9 (1.2); 168.8 (2); 178.9 (0.9); 196.8 (100)
compound 1 (bicyclomycin)	15.5	302	[M-H]-	301	98.9 (4.6); 153.8 (2.9); 154.8 (16.5); 165.8 (2.8); 174.8 (2.7); 178.8 (2.3); 183.7 (100); 184.7 (18.4); 194.7 (13.8); 204.7 (4.3); 208.8 (20.1); 209.8 (12.9); 226.7 (40.8); 257.9 (6.9); 282.9 (55.3)	6609
				301->184	84.1 (3); 87.9 (2.9); 107.9 (2.5); 123.9 (4.7); 125.8 (2.8); 135.7 (47.8); 153.7 (100); 155.7 (2.1); 164.8 (2.8); 165.7 (57.6)
			MH+	285*	137.8 (3.6); 164.9 (2.3); 165.8 (3.2); 192.8 (8.7); 193.8 (2.3); 210.8 (100); 266.9 (6.7); 267.8 (3.3)
				285->211	82.2 (12.1); 98 (9.6); 107.9 (33.5); 109.9 (4.7); 125.9 (10.2); 136.9 (2.1); 137.8 (16.3); 139.8 (3.4); 140.9 (2.3); 164.9 (10.9); 165.8 (18.6); 180.8 (17.9); 192.8 (100); 193.7 (12.6)
compound 5	16.5	274 (cIL + 3 OH)	MH+	275	82.2 (2.1); 85.2 (3.8); 102.1 (9); 126.9 (25.7); 129.9 (8.1); 184.9 (1.6); 210.8 (3.7); 238.9 (25.9); 256.9 (100)	EIC
				275->257	82.1 (36.3); 85.2 (20.8); 99 (10.3); 102 (15.1); 126.9 (98); 184.8 (7.7); 192.9 (5); 193.9 (11.5); 220.9 (4.5); 238.9 (100)
			[M-H]-	273	82.1 (12); 97.9 (28); 125.8 (13.9); 138.8 (27.5); 144.8 (30.1); 155.9 (100); 170.9 (16); 171.8 (21.9); 198.8 (97.1); 199.8 (16.5); 210.8 (19.2); 224.8 (29.8); 229.8 (51.7); 236.9 (22); 254.9 (11.9)
compound c2	16.7	288( cIL + 4OH + Δ)	MH+	289	129.9 (6.3); 196.8 (31.1); 214.8 (100); 270.9 (2.4)	EIC
				289->215	102.1 (1.7); 129.9 (12.7); 140.8 (3.6); 168.8 (1.5); 196.8 (100)
			[M-H]-	287	113.9 (6.6); 171.6 (9.2); 198.8 (14.8); 212.8 (100)
				287->213	82.2 (18.8); 83.9 (18.4); 99 (29.6); 112.9 (56.4); 121.9 (36.3); 125.8 (29.5); 137.9 (17.8); 138.8 (18.7); 139.7 (100); 141.8 (17.6); 142.8 (21); 153.7 (26.2); 169.7 (79.4); 184.7 (45.5); 194.8 (39.3)
compound 3 (dihydrobicyclomycin)	16.9	304 (cIL + 5OH + Δ)	[M-H]-	303	99 (2.4); 154.8 (6.1); 184.9 (11.4); 185.8 (27); 186.8 (3.1); 196.8 (3.7); 210.8 (22.1); 228.8 (100); 284.8 (44.7)	198
				303->229	99 (2.4); 185.7 (100); 210.7 (6)
			MH+	287*	194.8 (11.3); 212.8 (100); 214.5 (1.9); 268.9 (13.8); 269.9 (14.5)
compound 4	18.1	288( cIL + 4OH + Δ)	MH+	289	129.8 (2.6); 196.8 (30.9); 214.8 (100)	EIC
			[M-H]-	287	86.8 (2.2); 139.7 (3.1); 182.6 (2.5); 196.8 (1.9); 198.8 (3.7); 212.7 (100); 240.8 (5.1); 268.8 (4.4)
				287->213	106.7 (18.8); 112.8 (60.7); 125.8 (38.2); 139.7 (100); 150.6 (36.6); 151.7 (11.6); 166.7 (22.1); 167.8 (41.8); 169.7 (76.6); 184.9 (42.6); 194.7 (21.1)
compound 6	20.4	258 (cIL + 2 OH)	MH+	259	85.2 (3.8); 102 (2.9); 129.9 (3.6); 222.9 (2.3); 223.9 (6.8); 240.9 (100)	EIC
				259->241	84.1 (45.5); 85.1 (11.8); 95 (10.6); 110.9 (10); 111.9 (38.5); 128.8 (19.2); 129.8 (8.7); 138.8 (32.1); 156.8 (30); 166.8 (45); 184.8 (33.8); 194.8 (12.6); 222.9 (100); 223.8 (77.8)
			[M-H]-	257	98 (18.2); 111.9 (7.9); 126 (28.2); 137.9 (8.9); 138.9 (40.2); 144.8 (11); 155.8 (100); 180.9 (20.4); 181.9 (5.6); 183.9 (98.2); 184.6 (4.8); 194.8 (10.6); 198.8 (64.5); 213.8 (61.6); 238.8 (19.6)
compound c3	24	242 (cIL + 1 OH)	MH+	243	196.9 (19.8); 224.9 (100)	EIC
				243->225	84.1 (9.4); 86.3 (12); 120.9 (17.7); 122.9 (10.2); 128.8 (12.2); 168.9 (25.3); 169.9 (17.7); 196.9 (100); 224.9 (77)
compound c4	25.4	256 (cIL + 2 OH + Δ)	MH+	257	129.9 (1.9); 210.9 (2.3); 238.9 (100)	EIC
			[M-H]-	255	126.7 (2.3); 127.9 (2.9); 166.9 (3.5); 182.9 (6.1); 196.7 (100); 236.9 (19.4);
compound c5	25.8	242 (cIL + 1 OH)	MH+	243	86.1 (3.7); 98 (19.8); 120.8 (3.9); 128.1 (3.7); 128.8 (4.2); 129.8 (3.1); 143.9 (11.3); 168.7 (4); 196.8 (50.5); 214.9 (5.9); 224 (5.3); 224.9 (100)	EIC
			[M-H]-	241	123.8 (5.9); 139.8 (3.1); 152.9 (5.1); 153.9 (19.7); 168.9 (14); 179.8 (12.4); 180.8 (49.6); 196.8 (100); 197.7 (6.6); 222.8 (18.2)
compound 7	27.4	242 (cIL + 1 OH)	MH+	243	196.8 (12.8); 224.9 (100)	EIC
				243->225	85.1 (1.1); 86.2 (1.3); 111.9 (16.7); 124 (1.6); 168.9 (1.9); 179.2 (2.4); 179.9 (4.6); 196.9 (100)
compound c6	31.8	240 (cIL + OH + Δ )	MH+	241	82.1 (26.1); 84.1 (10.2); 86.1 (20); 138.9 (2.1); 166.1 (2.6); 166.9 (21.3); 194.8 (100); 222.8 (7.8)	EIC
compound 2 (cIL)	40.1	226 (cIL)	MH+	227	69.3 (2.7); 86.1 (85); 98 (6.1); 113.9 (3.7); 142.8 (1.4); 153.9 (22.7); 170.8 (2.9); 181.9 (100); 198.9 (81); 208.9 (5.5)	38

## Sheet: ∆bcmB
LC-MS/MS analysis of molecules present in supernatants of S. cinnamoneus ΔbcmB (pMC2)
* fragmentation in the ESI source
product	Retention time (min)	compound MW	ionisation	m/z	fragmentation	peak area
compound c9	14.5	272 ( cIL + 3OH + Δ)	[M-H]-	271	154.9 (17.5); 166.9 (19.5); 182.9 (18.2); 196.9 (87.6); 208.8 (100); 224.9 (51); 226.8 (20.5); 242.8 (4.4); 252.8 (70.2)	5089
			MH+	255*	82.1 (3.7); 85.1 (5.8); 98 (6.3); 102 (1.2); 129.8 (1.7); 142.8 (100); 208.8 (2.2); 209.4 (0.9); 226.9 (17.2); 236.9 (42.7);
compound 5	16.5	274 (cIL + 3 OH)	MH+	275	82.2 (5.1); 85.2 (12.5); 102 (9); 126.9 (24.9); 129.9 (11.6); 238.9 (22.3); 256.9 (100)	3116
				275->257	82.2 (26.5); 84.2 (3.8); 85.2 (12.7); 102 (5.3); 126.9 (100); 129.8 (9.5); 192.9 (4.8); 193.9 (5.1); 210.9 (4.3); 220.9 (7); 238.9 (63.6); 239.8 (3.3)
			[M-H]-	273	82.2 (9.9); 98 (27.2); 125.9 (9.9); 138.9 (25.7); 143.9 (18.2); 144.9 (27.7); 155.8 (97.8); 180.8 (15.7); 198.8 (100); 199.8 (13.3); 210.8 (20); 224.9 (13); 229.9 (25.5); 236.8 (50.3); 254.8 (15.6)
				273->199	70.2 (9.9); 97.9 (100); 125.8 (15.6); 128.8 (12.1); 138.8 (24.5); 154.7 (8); 155.8 (68.1); 168.8 (17.9); 180.8 (44.7); 181.7 (11.3)
compound c10	17	272 ( cIL + 3OH + Δ)	MH+	273	142.9 (9.2); 226.9 (6.6); 236.9 (3.4); 254.2 (4.1); 254.9 (100)	3198
				273->255	82.2 (11.3); 85.2 (6.7); 98 (7.8); 142.8 (100); 226.9 (10.8); 235.9 (1.3); 236.9 (23.5)
			[M-H]-	271	154.9 (17.5); 166.9 (19.5); 182.9 (18.2); 184.9 (3.4); 196.9 (87.6); 208.8 (100); 224.9 (51); 226.8 (20.5); 242.8 (4.4); 252.8 (70.2)
compound c11	20.4	258 (cIL + 2 OH)	MH+	259	85.2 (1.6); 101.9 (1.7); 129.9 (2); 184.9 (2); 223 (1.6); 240.9 (100)	>200 (unresolved)
				259->241	84.1 (80.2); 85.1 (20.9); 95.1 (19.2); 102 (12.7); 111 (18.8); 111.9 (55.6); 128.9 (23.6); 129.9 (11.5); 138.9 (46.2); 156.9 (38.7); 166.9 (77.9); 184.9 (39.7); 194.9 (9.7); 222.9 (100); 223.9 (81)
			[M-H]-	257	98 (44.7); 121 (11.9); 126 (32.1); 137.8 (17.2); 138.9 (50.6); 144.9 (16.5); 155.9 (100); 180.9 (28); 183.9 (92.8); 184.8 (8.8); 195.9 (6.3); 198.8 (83.6); 213.9 (70.9); 238.9 (32.3)
compound 7	27.4	242 (cIL + 1 OH)	MH+	243	196.9 (15.8); 224.9 (100)	>100
				243->225	111.9 (11.4); 112.9 (3.4); 123.9 (2.6); 151.9 (3); 168.9 (3); 178.9 (2.1); 179.9 (6.2); 196.9 (100)
			[M-H]-	241	no fragmentation
compound c6	31.8	240 (cIL + OH + Δ )	MH+	241	82.2 (29.6); 84.1 (8.4); 86.1 (20.2); 166.9 (20.9); 194.8 (100); 222.9 (5.5)	EIC
compound 2 (cIL)	40.2	226 (cIL)	MH+	227	69.3 (3.4); 86.1 (81.3); 98 (5); 113.9 (3.1); 153.9 (22.8); 170.8 (2.6); 181.9 (100); 198.9 (67.7)	56

## Sheet: ∆bcmC
LC-MS/MS analysis of molecules present in supernatants of S. cinnamoneus ΔbcmC (pMC4)
product	retention time (min)	compound MW	ionisation	m/z	fragmentation	peak area
compound c12	25.4	258 (cIL + 2 OH)	MH+	259	82.2 (7.1); 84.2 (3); 86.1 (2.1); 166.9 (8.4); 194.9 (25.4); 222.9 (1.8); 240.9 (100)	7838
				259->241	82.2 (54.9); 84.2 (31.6); 86.2 (24); 100 (4); 112.9 (3.6); 126.9 (2.9); 166.9 (48.3); 183 (3.8); 194.9 (100); 195.9 (10.5); 212.9 (13.8); 223 (5.8)
			[M-H]-	257	97 (15.2); 99 (8.7); 111.9 (16); 126.9 (21.4); 128.9 (36.2); 129.9 (12.3); 142.9 (14.2); 143.9 (11.4); 153.9 (36.3); 168.9 (18.6); 170.8 (9.9); 177.8 (8.5); 184.9 (8); 186.9 (55.4); 194.9 (53.8); 196.8 (100); 208.8 (11.4); 212.8 (15); 213.8 (31.6); 238.8 (38.6)
compound 7	27.4	242 (cIL + 1 OH)	MH+	243	196.9 (12.5); 224.9 (100)	3375
				243->225	85.1 (2.3); 86.2 (3.2); 111.9 (16.7); 123.9 (1.7); 168.8 (2.8); 178.9 (1.7); 179.9 (8.2); 196.9 (100)
			[M-H]-	241	123.9 (4.5); 127.9 (7.2); 138.9 (5.9); 155.8 (3.4); 167.9 (10); 168.9 (8.4); 180.9 (32.6); 197.8 (100); 210.8 (9.6); 222.8 (30.5)
compound c13	26.7	240 (cIL + 1 OH + Δ)	MH+	241	84.1 (8.5); 85.1 (4.1); 128.9 (14.7); 129.9 (1); 150.8 (1.2); 166.9 (2.4); 194.9 (2.9); 195.9 (4.9); 212.9 (2.2); 222.9 (100)	74
compound c14	28.2	256 (cIL + 2 OH + Δ)	MH+	257	155.8 (1.5); 168.9 (8.4); 193.9 (8); 196.8 (100); 211.9 (21.6); 228.9 (1.3); 238.9 (6); 239.9 (2.7)	861
				257->197	58.2 (1.2); 70.2 (1); 85.2 (2.7); 86.2 (1.2); 112 (1.9); 112.9 (5.7); 126 (2.9); 140.9 (24.6); 168.9 (100); 179.8 (2.7)
			[M-H]-	255	166.8 (3.4); 194.7 (100); 197.8 (3.9);
				255->195	82.1 (4.9); 108.9 (6.1); 110.8 (2.3); 137.8 (18.4); 138.7 (4.4); 139.8 (2.8); 151.8 (4); 165.6 (2.6); 166.8 (100);
compound c15	31	256 (cIL + 2 OH + Δ)	MH+	257	168.9 (3.2); 196.8 (100); 238.8 (1)	>150
				257->197	58.4 (2.1); 113 (3.7); 113.9 (3.2); 140.9 (26.2); 168.1 (1.8); 168.9 (100)
compound c16	30.3	240 (cIL + 1 OH + Δ)	MH+	241	194.9 (4.1); 195.9 (26.1); 222.9 (100); 223.8 (12.5)	3122
				241->223	67.4 (5.4); 81.2 (7.5); 82.2 (24.8); 86.2 (48.2); 94.1 (45.9); 96.1 (22); 108 (16.5); 108.9 (12); 109.9 (100); 121.9 (34.1); 138.9 (58.8); 149.9 (61.1); 151.9 (16.6); 152.8 (11); 177.9 (42); 194.9 (36.3); 195.9 (41.2)
compound c6	31.7	240 (cIL + 1 OH + Δ)	MH+	241	82.1 (26.2); 84.1 (10.1); 86.1 (18); 166.9 (24.2); 194.8 (100); 222.9 (13.7)	EIC
compound c17	33.4	240 (cIL + 1 OH + Δ)	MH+	241	86.1 (1.5);194.9 (2.5); 195.9 (32.5); 222.9 (100); 223.8 (18.4)	EIC
compound 2 (cIL)	40.1	226 (cIL)	MH+	227	69.3 (2.8); 86.1 (73.7); 98 (7); 113.9 (2.4); 153.9 (22.9); 170.9 (2.2); 181.9 (100); 198.9 (66.6)	256

## Sheet: ∆bcmD
LC-MS/MS analysis of molecules present in supernatants of S. cinnamoneus ΔbcmD (pMC6)
* fragmentation in the ESI source
product	retention time (min)	compound MW	ionisation	m/z	fragmentation	peak area
compound c1	13.5	288( cIL + 4OH + Δ)	MH+	289	170.7 (3.4); 174.9 (2.5); 196.9 (34.6); 214.9 (100)	EIC
			[M-H]-	287	212.8 (100); 238.9 (5.3)
compound c9	14.5	272 ( cIL + 3OH + Δ)	[M-H]-	271	153.8 (6.1); 154.8 (11.4); 164.8 (2.1); 166.9 (24.6); 171.8 (10.4); 182.9 (18.8); 196.8 (90.6); 208.8 (100); 209.8 (10.4); 224.9 (39.6); 226.8 (30.2); 242.8 (6.3); 252.8 (85.8);	156
			MH+	255*	82.1 (2.8); 85.1 (5.2); 98 (9.3); 102 (2.5); 129.9 (3.6); 142.8 (100); 226.9 (15.8); 236.9 (47.4)
compound 5	16.5	274 ( cIL + 3OH )	MH+	275	82.2 (2.6); 85.1 (5.5); 102 (7); 126.9 (20.1); 129.9 (8.1); 145.8 (2.5); 238.9 (24.6); 256.9 (100)	600
				275->257	82.2 (38.7); 84.2 (7.5); 85.2 (9.5); 99.1 (6.2); 102 (5.8); 126.9 (100); 129.9 (11.9); 184.8 (4); 193.8 (4.7); 210.9 (6.7); 220.9 (6.4); 238.9 (74.3); 239.9 (5.4)
			[M-H]-	273	82.1 (14.3); 98 (18.6); 125.9 (8.4); 127.9 (9.3); 138.9 (28.5); 143.9 (10.3); 144.8 (25.5); 155.8 (98.2); 166.8 (7.7); 180.8 (6.7); 181.8 (11.2); 198.8 (100); 199.8 (10.9); 210.9 (11.7); 224.8 (6); 228.9 (14.9); 229.8 (27.7); 236.8 (46.8); 254.9 (12.9)
compound c2	16.7	288( cIL + 4OH + Δ)	MH+	289	129.9 (3.7); 196.9 (22.4); 214.8 (100)	429
			[M-H]-	287	183 (1.2); 212.7 (100)
compound c19	16.9	286 ( cIL + 4OH + 2Δ)	MH+	287	112.9 (1.4); 127.9 (5.3); 182.8 (4.2); 194.8 (14.8); 212.8 (100); 268.9 (2.6)	3221
				287->213	82.2 (1.9); 109.9 (3); 112.9 (10.1); 123.9 (1.7); 126.8 (1.4); 127.9 (20.8); 149.8 (1.7); 154.8 (1.3); 166.9 (4.3); 176.8 (1.7); 182.9 (25.5); 194.8 (100)
			[M-H]-	285	150.7 (1.4); 180.8 (18.8); 192.8 (3.4); 210.7 (100); 254.9 (1.7)
compound c10	17.1	272 ( cIL + 3OH + Δ)	MH+	273	142.9 (9.9); 218.8 (2.1); 226.9 (6.7); 236.9 (4.9); 254.9 (100)	>100
				273->255	82.2 (9.2); 85.2 (13.3); 95.1 (3.3); 98.1 (3); 142.9 (100); 196.6 (10.3); 226.8 (13.2); 236.8 (67.8)
			[M-H]-	271	154.9 (12.5); 164.8 (3); 166.9 (17.8); 170.8 (4.6); 181.8 (3.1); 182.8 (23.4); 184.8 (7.4); 196.8 (84.4); 208.8 (100); 224.8 (24.2); 225.8 (4.6); 226.8 (20.8); 234.8 (3.5); 242.8 (4); 252.8 (70.4)
compound 4	18.1	288 ( cIL + 4OH + Δ)	MH+	289	129.8 (6.2); 140.7 (1); 166.9 (1.1); 196.8 (28.7); 214.9 (100);	3154
				289->215	85.1 (1.9); 102 (2.1); 129.9 (14.5); 140.8 (2.6); 178.9 (2.1); 196.8 (100)
			[M-H]-	287	212.7 (100); 240.8 (2.5)
compound c22	20.3	240	MH+	241	73.2 (4); 82.1 (4.2); 84.1 (45.9); 85.1 (8.6); 95 (13.2); 102 (3.4); 110.9 (10.7); 111.9 (35.8); 128.9 (17.6); 129.9 (8.8); 138.8 (32.5); 156.8 (35.4); 166.8 (50); 184.8 (34.1); 194.8 (14.6); 195.8 (5.1); 222.9 (100); 223.9 (81.2)	EIC
compound 7	27.5	242 (cIL + OH)	MH+	243	84.3 (1.6); 86.1 (4.4); 196.9 (13.7); 224.9 (100); 228.9 (1)	1747
				243->225	85.1 (1.7); 86.1 (1.2); 111.9 (15.9); 123.9 (2.4); 140.8 (1.5); 1 178.9 (1.2); 179.9 (9.6); 196.9 (100)
compound c6	31.8	240 (cIL + OH + Δ )	MH+	241	82.1 (21.2); 84.2 (18.5); 86.2 (18.7); 166.9 (15.8); 194.9 (100); 195.8 (11.8); 222.9 (45.8)	EIC
				241->195	82.1 (75.7); 84.2 (100); 86.1 (20.2); 127 (3.6); 149.9 (3.4); 165.4 (6.3); 166.9 (41.8)
compound c21	35.1	242 (cIL + OH)	[M-H]-	241	151.9 (1.5); 166.7 (100)
				241->167	107.8 (23); 122.7 (3.6); 151.7 (100)
compound 2 (cIL)	40.3	226 (cIL)	MH+	227	69.3 (3.7); 86.1 (82.3); 98 (3.9); 113.9 (2.4); 153.9 (22.6); 170.9 (2.3); 181.9 (100); 198.9 (76.1); 208.9 (8.8)	EIC

## Sheet: ∆bcmE
LC-MS/MS analysis of molecules present in supernatants of S. cinnamoneus ΔbcmE (pMC8)
product	retention time (min)	compound MW	ionisation	m/z	fragmentation	peak area (UV 214 nm)
compound c23	20.4	272 ( cIL + 3OH + Δ)	MH+	273	127.9 (2.7); 166.8 (3.4); 173.9 (3.9); 198.9 (100); 212.9 (4.4); 254.9 (3.3)	EIC
				273-> 199	58.3 (16.5); 69.3 (17.3); 82.3 (41.2); 85 (11.1); 86.2 (100); 97.1 (10.3); 98 (50.4); 109.9 (8.2); 112.9 (10.5); 114.8 (7.7); 126 (22.7); 127.9 (61.6); 135.7 (7.1); 143 (11.8); 152.7 (52.7); 153.8 (22.7); 170.8 (31.3); 180.9 (13.5)
compound c24	23.2	274 (cIL + 3 OH)	MH+	275	82.2 (2); 86.2 (2.4); 98 (1.9); 140.9 (13.7); 142.8 (9.6); 149.9 (1.8); 168.8 (11.2); 192.8 (16.7); 198.8 (2.5); 210.9 (51.3); 220.9 (8.6); 238.9 (56.3); 256.9 (100)	EIC
			[M-H]-	273	no signal
compound c25	21	272 ( cIL + 3OH + Δ)	[M-H]-	271	154.9 (1.9); 166.9 (3.8); 192.9 (4.5); 194.9 (4.7); 196.9 (1.6); 210.9 (2.6); 212.9 (1.3); 222.8 (77.8); 240.8 (100)	EIC
				271->241	85 (1.1); 138.8 (1.4); 154.9 (1.2); 166.8 (3.9); 178.9 (1.4); 192.9 (6.9); 194.7 (6.6); 195.9 (1.1); 196.9 (1.6); 210.9 (5.3); 212.8 (1.9); 222.8 (100)
compound c26	21.9	256 (cIL + 2 OH et Δ)	MH+	257	210.9 (35.2); 238.9 (100)	4388
				257->239	82.3 (0.5); 86.2 (1.8); 114 (1.2); 142.9 (2.9); 183 (0.7); 210.9 (100);
			[M-H]-	255	85.2 (1); 123.8 (1.3); 138.9 (7.3); 150.9 (16.7); 152.9 (1.2); 154.8 (3.4); 166.9 (14); 168.9 (10.6); 180.9 (97.4); 192.9 (86.7); 208.9 (53.1); 210.8 (65.8); 226.9 (5.9); 236.8 (100)
				255->181	97 (3.7); 123.8 (100); 139.8 (3.7); 152.7 (71)
compound c27	24.5	258 (cIL + 2 OH)	MH+	259	86.2 (3.1); 194.9 (88.9); 222.9 (33.6); 240.9 (100)	1176
				259->241	82.2 (4.3); 84.2 (2.9); 86.1 (5.5); 109.9 (2.7); 114 (1.7); 126.9 (5.3); 140.8 (0.7); 167 (1.8); 194.9 (100); 222.9 (15.1)
			[M-H]-	257	85.1 (1.3); 97.1 (4.5); 98 (8.5); 129 (9.7); 139 (2.6); 139.9 (38.7); 165.9 (6.3); 182.9 (100); 186.9 (4.5); 194.9 (64.1); 208.9 (15.7); 212.9 (7.8); 213.9 (13.5); 220.8 (13); 226.9 (2); 238.9 (17.1)
compound c20	22.4	242 (cIL + OH)	MH+	243	96.1 (3.1); 113 (1.9); 120.9 (3.5); 128.9 (2.3); 140.9 (21); 143.9 (2.2); 168.9 (12.6); 169.9 (2.5); 182.7 (1.9); 196.9 (21.3); 214.9 (2.5); 224.9 (100)	EIC
				243->225	69.4 (1.7); 84.1 (11.2); 85.1 (16.8); 86.3 (4.3); 96.1 (13.5); 98.1 (1.9); 113 (26.5); 114 (1.2); 123.9 (4.4); 128.9 (13.6); 136.9 (2.8); 140.9 (100); 154.9 (7.6); 168.9 (18.6); 196.9 (52.3)
			[M-H]-	241	152.9 (5); 153.9 (18.6); 168.8 (17.9); 179.8 (19.9); 180.7 (43.4); 196.7 (100); 222.8 (18.1)
compound c28	25.5	256 (cIL + 2 OH et Δ)	MH+	257	86.1 (1); 98.2 (1); 126.7 (1); 142.9 (9.7); 154.9 (50.8); 182.9 (100); 210.9 (26.2); 238.9 (68.9)	290
				257->183	86.1 (4.3); 87.1 (8.9); 98.9 (8.2); 126.9 (15.8); 138 (2.5); 154.8 (100);
compound c29	26.3	256 (cIL + 2 OH et Δ)	MH+	257	82.2 (0.7); 86.2 (1.7); 98.1 (1.1); 138.2 (0.3); 139.9 (2); 142.9 (6.9); 154.9 (0.9); 182.9 (2.4); 193 (0.6); 210.9 (100); 221 (0.7); 238.9 (22.9);	3111
				257->211	69.3 (2.5); 82.2 (35.6); 84.1 (3.7); 86.2 (27.7); 98 (28); 114 (3.5); 124.9 (3.7); 125.9 (2.3); 139.9 (16.1); 142.8 (100); 154.8 (2); 182.9 (14.5);
			[M-H]-	255	114.8 (3.5); 138.9 (4.7); 150.9 (22.5); 154.9 (4.8); 166.9 (13.2); 168.8 (8.6); 180.9 (62.5); 192.8 (88.4); 206.9 (4.4); 208.9 (46.6); 209.9 (9.7); 210.9 (51.1); 224.8 (100); 226.8 (7.4); 236.8 (85.4);
				255->225	95.9 (1.3); 111.9 (3.3); 126.9 (6.4); 138.9 (3.9); 154.8 (2.4); 163.9 (3.4); 166.8 (75.9); 180.8 (5.9); 181.8 (1.5); 206.8 (100);
compound c30	28.6	256 (cIL + 2 OH + Δ)	MH+	257	82.1 (3.2); 139.9 (1.8); 143.9 (3.8); 166.9 (3.4); 210.9 (1.9); 220.9 (100); 238.9 (69.8)	EIC
			[M-H]-	255	113.7 (1.9); 126.9 (5.5); 127.8 (1.7); 143.7 (2.6); 180.8 (100); 192.8 (13.7); 206.7 (1.8); 210.8 (4.5); 218.8 (3.2); 236.8 (10.2)
				255->181	70.3 (3.7); 82.1 (5.8); 96.1 (19.4); 97.9 (22.1); 111.9 (13.6); 112.8 (4); 123.8 (20.6); 137.8 (2.9); 139.8 (27.7); 151.8 (100); 152.8 (86.3); 165.7 (16.2)
compound c31	27.2	272 ( cIL + 3OH et Δ)	MH+	273	86.1 (2.4); 98 (1.5); 153.9 (0.6); 170.9 (1.7); 180.8 (2.2); 198.9 (100); 208.9 (2.7); 227.9 (1.9); 236.9 (5.4); 254.9 (8.1);	2186
				273->199	86.1 (83.2); 98.1 (9.6); 103 (14.8); 110 (8.1); 113.9 (6.9); 125.9 (4.7); 128 (44.9); 135.8 (10.8); 152.9 (8.5); 153.9 (33.3); 170.9 (54.5); 180.9 (100); 181.8 (7.5);
			[M-H]-	271	183.2 (0.6); 196.7 (100)
				271->197	82.2 (2.4); 84.2 (1.4); 109.9 (1.6); 110.9 (4.2); 125.9 (8.9); 136 (1.7); 139 (1.4); 139.7 (100); 152.7 (2.3); 153.8 (31.1); 168.7 (19.9); 178.8 (6.2); 196.8 (6.9);
compound c32	29.2	242 (cIL + OH)	MH+	243	129,9 (2,2); 140,9 (3,1); 168,9 (1,8); 196,9 (4,8); 214,9 (1,2); 224,9 (100)	EIC
				243->225	69,3 (2,2); 84,3 (1,8); 85,1 (9,1); 86,2 (7,7); 112,9 (19,4); 128,9 (5,5); 129,9 (12,2); 134,9 (2); 140,9 (41,2); 151,9 (2,7); 153,9 (5,2); 156,9 (13,2); 168,8 (45,5); 179,9 (4,3); 196,9 (100)
			[M-H]-	241	no signal
compound c33	33.4	242 (cIL + OH)	MH+	243	150.8 (3.2); 151.8 (2); 169.9 (1.2); 186.9 (28.9); 196.8 (1.1); 197.9 (2); 214.9 (100); 225 (2.6)	EIC
				243->215	91.1 (2.4); 159.9 (15); 169.8 (14.7); 186.9 (100)
compound 2 (cIL)	40.9	cIL	MH+	227	69.4 (3.7); 86.2 (98.3); 98 (9.3); 114 (3.8); 153.9 (24.5); 170.8 (2.3); 181.9 (100); 198.9 (93)	1359
compound c34	41.3	224 (cIL + Δ)	MH+	225	69.2 (0.9); 84.1 (2.5); 86.1 (0.9); 129 (8.8); 140.9 (4.8); 154.9 (2.3); 168.9 (3.4); 182.9 (3.9); 196.9 (100)	90
				225->197	69.4 (7.8); 84.2 (41.2); 86.2 (16.9); 96.1 (4.1); 97.1 (3.4); 99 (3.2); 110 (6); 128.9 (57); 137.8 (8.8); 140.9 (100); 151.9 (6.4); 154.9 (7.2); 167.9 (4.3); 168.9 (34.4); 179.9 (9.4)

## Sheet: ∆bcmF
LC-MS/MS analysis of molecules present in supernatants of S. cinnamoneus ΔbcmF (pMC10)
* fragmentation in the ESI source
product	retention time (min)	compound	ionisation	m/z	fragmentation	peak area (UV 214 nm)
compound c2	16.4	288( cIL + 4OH + Δ)	MH+	289	129.9 (4.1); 140.8 (2.2); 152.8 (1.2); 196.8 (30.3); 214.8 (100)	EIC
				289->215	84.2 (1.9); 85.1 (1.5); 102.1 (2.3); 129.9 (13.5); 140.9 (1.5); 168.8 (3.3); 196.8 (100)
			[M-H]-	287	212.7 (100)
compound 5	16.5	274 ( cIL + 3OH )	MH+	275	82.2 (5.1); 85.2 (7.7); 102 (8); 126.9 (23.4); 129.9 (8.6); 145.9 (3.5); 184.9 (1.5); 210.8 (2.7); 238.9 (23.9); 256.9 (100)	101
				275->257	82.2 (27); 84.1 (3); 85.1 (14.5); 102 (3.8); 110.1 (6.9); 126.9 (100); 129.9 (11.2); 184.9 (4.4); 192.9 (3.4); 193.9 (3.2); 210.9 (6.4); 220.9 (13.2); 238.9 (66.9)
			[M-H]-	273	82.1 (11.9); 97.9 (15.4); 138.8 (22.7); 143.8 (26.7); 144.8 (23.2); 155.8 (75); 171.8 (33.7); 180.8 (14.3); 198.8 (100); 199.8 (16); 209.7 (14.6); 224.8 (24.2); 228.8 (15.2); 229.8 (16.1); 236.8 (29.1);
				273->199	95.8 (21.7); 97.9 (100); 101.9 (10.9); 111.7 (16.4); 113.8 (26.9); 138.7 (16.4); 156 (40.4); 162.6 (13.7); 167.5 (12.9); 168.7 (51); 180.8 (36.6);
compound 3 (dihydrobicyclomycin)	16.7	304 (cIL + 5OH + Δ)	[M-H]-	303	99 (2.2); 154.8 (7); 184.9 (9.6); 185.8 (25.3); 196.9 (2.4); 210.8 (22.2); 211.9 (1.8); 228.7 (100); 284.9 (40.4)	7188
				303->229	99 (4.9); 157.9 (0.9); 167.8 (0.9); 183 (0.9); 185.7 (100); 210.7 (7.3)
			MH+	287*	110 (1,2); 194,9 (15,8); 212,8 (100); 259 (1,6); 268,9 (6,2); 269,9 (16,1)
				287->213	167.8 (3.4); 194.8 (100); 195.7 (15.8)
compound 4	18.1	288( cIL + 4OH + Δ)	MH+	289	129.9 (6.7); 196.8 (27.4); 214.8 (100); 270.9 (6.8)	EIC
				289->215	85.1 (1.2); 102 (2.2); 129.9 (13.4); 179 (1.7); 196.8 (100)
			[M-H]-	287	196.8 (4.7); 212.8 (100); 240.8 (4.5);
compound c35	18.2	286( cIL + 4OH + 2Δ)	MH+	287	110.9 (6.4); 127.8 (4); 141.8 (7.6); 156.5 (4); 173.8 (3.7); 197.1 (3.5); 202.9 (3.7); 212.8 (4.8); 241.9 (100); 258.9 (14.9); 268.9 (11.6); 269.9 (34)	EIC
				287->241	97.1 (3.7); 110.9 (59); 114 (7); 114.9 (10.9); 128 (3.8); 152.9 (5.7); 223.9 (100)
			[M-H]-	285	no fragmentation
compound c11	20.4	258 (cIL + 2 OH)	MH+	259	85.1 (1.5); 102 (1.9); 129.9 (2); 184.8 (1.3); 222.9 (2.9); 240.9 (100);	EIC
				259->241	82.2 (9.4); 84.2 (79.4); 85.1 (31); 95.1 (17.7); 102 (8.4); 111 (19.3); 111.9 (65.4); 128.9 (23.6); 138.9 (63.9); 156.9 (33.7); 166.8 (66.6); 184.9 (33.3); 194.9 (15.3); 222.9 (100); 223.9 (88.3);
			[M-H]-	257	98 (41.1); 120.9 (6.6); 125.9 (16.3); 138.9 (34.4); 144.9 (20.3); 155.9 (80.4); 180.9 (15.8); 181.9 (10.5); 183.8 (100); 184.6 (6.1); 195.8 (10.4); 198.8 (89.2); 213.8 (68.8); 238.8 (28.7);
compound c36	22.9	272 ( cIL + 3OH + Δ)	MH+	273	86.2 (3.6); 110 (3.2); 127.8 (11.3); 155.8 (17.6); 166.9 (9.3); 173.8 (30.6); 212.8 (100); 254.9 (19.4); 255.9 (4.8); 263.3 (3.5)	EIC
				273->213	70.3 (3.7); 86.1 (3.8); 111.9 (2.3); 120.9 (3.1); 138.9 (33.4); 165.9 (1.2); 166.9 (100); 194.8 (9.8)
compound c37	24	256	MH+	257	127.8 (3.9); 129.8 (4); 168.9 (2.8); 211.9 (2.5); 213.9 (1.5); 220.8 (2.2); 238.9 (100)	EIC
				257->239	109 (9); 111.9 (6.9); 150.9 (100); 164.8 (26.4); 167.9 (9.1); 168.8 (52.4); 196.8 (9.3); 202.9 (24); 208.8 (10.8); 210.9 (39.3); 221 (23.4); 221.8 (18.3)
compound c31	27.2	272 ( cIL + 3OH + Δ)	MH+	273	86.1 (1.1); 98 (1); 171 (2.3); 180.7 (1.7); 198.8 (100); 208.8 (6.8); 227.9 (2.1); 236.9 (3.2); 254.9 (7.1)	EIC
				273->199	82.1 (10.7); 85.2 (12.7); 86.2 (100); 98 (20.2); 103 (10.8); 110.1 (7); 113.9 (16.4); 125.9 (16.3); 127.9 (50.9); 135.8 (7.7); 152.8 (19.4); 153.8 (23.9); 163.8 (12.8); 170.8 (40.1); 180.9 (81.2)
			[M-H]-	271	196.7 (100)
compound c39	20.6	240	MH+	241	82.1 (5.4); 86.1 (5.8); 133.9 (1.8); 166.9 (7.2); 194.9 (24.3); 195.9 (31.9); 222.9 (100); 223.8 (11.8)	EIC
				241->223	82.2 (26.4); 86.2 (37.8); 94.1 (27.6); 96 (44.7); 107.8 (8.4); 109.9 (100); 116.8 (7.1); 121.8 (16.9); 126.9 (7.7); 132.7 (9); 138.9 (95.1); 149.9 (46.9); 177.8 (37.8); 194.9 (79.5); 195.9 (42)
compound c40	20.9	242	MH+	243	no fragmentation	EIC
			[M-H]-	241	84.1 (0.6); 140.7 (0.7); 166.7 (100); 169.7 (1.2); 196.7 (2.2); 213.8 (0.8); 222.9 (0.9)
compound 2 (cIL)	40.6	226 (cIL)	MH+	227	69.3 (2.6); 86.1 (75); 98.1 (5.9); 113.9 (3.2); 153.9 (26.8); 170.9 (1.2); 181.9 (100); 198.9 (81.8)	EIC

## Sheet: ∆bcmG
LC-MS/MS analysis of molecules present in supernatants of S. cinnamoneus ΔbcmG (pMC12)
product	retention time (min)	compound	ionisation	m/z	fragmentation	peak area
compound 6	21.6	258 (cIL + 2 OH)	MH+	259	84.1 (1.4); 85.2 (1.7); 102 (2.2); 129.9 (2.4); 184.9 (1.9); 224 (2.2); 240.9 (100)	6519
				259->241	73.3 (7.7); 82.2 (9); 84.2 (84.9); 85.2 (21.6); 95.1 (21.3); 102 (11.4); 111 (21); 112 (69.5); 128.9 (23.2); 129.9 (8); 138.9 (41.5); 151.9 (8.3); 156.9 (32.6); 166.9 (83.6); 184.9 (45.8); 194.9 (11.1); 222.9 (100); 223.9 (95.4)
			[M-H]-	257	98 (37.3); 126 (11.5); 127.9 (6.3); 138 (3.3); 138.9 (37.9); 144.9 (15.5); 155 (6.2); 155.9 (100); 180.9 (21.9); 181.9 (4.7); 183.9 (95.5); 184.8 (6.3); 194.9 (4.3); 195.9 (5.6); 198.8 (78); 213.9 (77.8); 226.9 (2.8); 238.9 (16.1)
				257->156	69.1 (0.3); 86.1 (3.3); 97.9 (1.4); 109.9 (5.2); 111.9 (4.4); 120.9 (5.8); 123.9 (3.1); 125.8 (5.4); 127.9 (4.3); 137.9 (3.7); 138.8 (100); 153.8 (7.2); 154.8 (1.9)
compound c41	24.1	286( cIL + 4OH + 2Δ)	[M-H]-	285	101 (3.3); 161.9 (2.9); 168.8 (100); 183.8 (14.1); 186.8 (5.9); 195.8 (10.4); 208.8 (41.5); 223.8 (17.7); 226.8 (3.8); 236.8 (9.2); 240.8 (3.7); 241.9 (37.9)	896
				285->169	68.2 (4.5); 96.9 (27.5); 108.9 (14.6); 110.8 (100); 125.8 (69.7); 151.7 (6.3); 153.7 (15); 168.6 (10.7)
compound c4	25.4	256 (cIL + 2 OH + Δ)	MH+	257	238.9 (100)	10617
				257->239	82.1 (4.6); 84.2 (17.1); 85.2 (11.1); 102 (4.9); 110 (22.6); 112 (6.7); 126.9 (10.5); 164.9 (7.1); 175.8 (4); 178.9 (4.4); 180.8 (3.9); 192.9 (26.1); 202.9 (3.8); 203.9 (3); 220.9 (100)
				257->239->221	82.2 (3.9); 84.2 (12.6); 94.2 (4.1); 98 (1.9); 110 (17.5); 111.9 (8.1); 147.9 (13.7); 164.9 (6.3); 174.9 (5); 175.9 (8.7); 178.8 (12.8); 192.9 (100); 202.9 (8.1); 203.8 (6.5)
			[M-H]-	255	123.9 (2); 126.9 (1.7); 166.9 (6); 168.9 (2.8); 182.9 (2.3); 196.8 (100); 236.8 (15.3)
				255->197	97 (6.4); 112.9 (12.5); 123.8 (47); 124.9 (6.3); 126.9 (21.9); 152.8 (6.4); 155.9 (5.7); 166.8 (100); 168.8 (49.1); 178.7 (5.7)
compound 7	28.7	242 (cIL + OH)	MH+	243	86.1 (1.5); 112 (1.9); 168.9 (1.5); 197 (15.7); 224.9 (100)	EIC
				243->225	86.2 (2.4); 111.9 (18.2); 169.1 (1.6); 178.9 (2.8); 179.9 (5.7); 196.9 (100)
compound c42	31.6	240 (cIL + OH + Δ)	MH+	241	184.9 (2.6); 195.9 (39.6); 222.9 (100); 223.9 (16.2)	EIC
				241->223	67.3 (13.2); 86.1 (33.4); 94.1 (26.2); 96.1 (27.1); 106.9 (16.9); 108 (25.5); 108.9 (12.8); 109.9 (100); 121.9 (12.3); 138.9 (59.7); 149.9 (57.6); 177.9 (31.6); 194.8 (25.6); 195.8 (49); 204.8 (17.7)
compound c6	31.9	240 (cIL + OH + Δ)	MH+	241	82.2 (35.5); 84.2 (10.5); 86.2 (25.4); 166.9 (18.8); 193.9 (1.6); 194.9 (100); 195.9 (1.7); 212.9 (2.8); 223 (4.1)	EIC
				241->195	82.2 (100); 84.2 (73.8); 86.2 (43.6); 137.9 (2.6); 149.9 (2.2); 166.9 (82.7)
compound c21	35.1	242 (cIL + OH)	[M-H]-	241	151.7 (0.8); 166.7 (100)	EIC
				241->167	107.9 (28.3); 122.8 (12.6); 151.7 (100)
compound 2 (cIL)	41	226 (cIL)	MH+	227	86.2 (95.9); 98.1 (5.2); 148.9 (2.9); 153.9 (19.5); 181.9 (100); 198.9 (58.6); 208.9 (5.7)	15
